# Supplementary material for: Conformational Evolution of Bicalutamide in Chloroform: A Comprehensive NMR Study
Source: Molecules. 2025 Nov 20;30(22):4479. doi: 10.3390/molecules30224479 (PMC12655020; doi:10.3390/molecules30224479)
Supplement: Supplementary file 1 [file molecules-30-04479-s001.zip]

Archive with 1 entries (1 files):
- molecules-3963568-supplementary.pdf
